# Supplementary material for: Fabrication of Functional bioMOF-100 Prototype as Drug Delivery System for Breast Cancer Therapy
Source: Pharmaceutics. 2022 Nov 15;14(11):2458. doi: 10.3390/pharmaceutics14112458 (PMC9699488; doi:10.3390/pharmaceutics14112458)
Supplement: Supplementary file 1 [file pharmaceutics-14-02458-s001.zip]

Archive with 1 entries (1 files):
- pharmaceutics-2016669-supplementary.pdf
